# Supplementary material for: Predominant Gram-Positive Etiology May Be Associated with a Lower Mortality Rate but with Higher Antibiotic Resistance in Spontaneous Bacterial Peritonitis: A 7-Year Study in a Tertiary Center in Romania
Source: Life (Basel). 2025 May 26;15(6):855. doi: 10.3390/life15060855 (PMC12194169; doi:10.3390/life15060855)
Supplement: Supplementary file 1 [file life-15-00855-s001.zip]

Archive with 1 entries (1 files):
- life-3642854-supplementary.pdf
